# Supplementary material for: Electroacupuncture enhances anti-tumor immunity in TNBC by reducing NE release and blocking α2-AR-mediated NGF/Hippo signaling
Source: Chin Med. 2026 Jul 13;21:186. doi: 10.1186/s13020-026-01445-6 (PMC13361121; doi:10.1186/s13020-026-01445-6)
Supplement: Supplementary file 1 — Additional file 1 (XLSX 52 KB) [file 13020_2026_1445_MOESM1_ESM.xlsx]

## Sheet: Supplementary Table S1
Supplementary Table S1. The list of downregulated genes and upregulated genes after EA.
Gene id	Gene name	Gene description	FC(EA/Model)	Log2FC(EA/Model)	Pvalue	Padjust	Significant	Regulate
ENSMUSG00000000392	Fap	fibroblast activation protein [Source:MGI Symbol;Acc:MGI:109608]	0.465769	-1.10231	0.0170969931357	0.427339	yes	down
ENSMUSG00000000627	Sema4f	sema domain, immunoglobulin domain (Ig), TM domain, and short cytoplasmic domain [Source:MGI Symbol;Acc:MGI:1340055]	0.460426	-1.11896	0.00125333506762	0.111221	yes	down
ENSMUSG00000000686	Abhd15	abhydrolase domain containing 15 [Source:MGI Symbol;Acc:MGI:1914727]	2.22181	1.15174	0.0479470623403	0.598523	yes	up
ENSMUSG00000001020	S100a4	S100 calcium binding protein A4 [Source:MGI Symbol;Acc:MGI:1330282]	2.65047	1.40625	2.68288678174E-6	0.00182887513935	yes	up
ENSMUSG00000001622	Csn3	casein kappa [Source:MGI Symbol;Acc:MGI:107461]	0.307743	-1.7002	1.03971272177E-6	0.000866253982689	yes	down
ENSMUSG00000001739	Cldn15	claudin 15 [Source:MGI Symbol;Acc:MGI:1913103]	2.82863	1.5001	0.0177694797607	0.432835	yes	up
ENSMUSG00000001865	Cpa3	carboxypeptidase A3, mast cell [Source:MGI Symbol;Acc:MGI:88479]	4.56287	2.18994	7.85867240368E-6	0.00364150766192	yes	up
ENSMUSG00000002565	Scin	scinderin [Source:MGI Symbol;Acc:MGI:1306794]	0.413279	-1.27481	2.29269645635E-13	1.7191784378E-9	yes	down
ENSMUSG00000004371	Il11	interleukin 11 [Source:MGI Symbol;Acc:MGI:107613]	0.418234	-1.25762	0.000176956055901	0.0335925312702	yes	down
ENSMUSG00000004612	Nkg7	natural killer cell group 7 sequence [Source:MGI Symbol;Acc:MGI:1931250]	2.18395	1.12694	0.00605534172008	0.264758	yes	up
ENSMUSG00000004814	Ccl24	chemokine (C-C motif) ligand 24 [Source:MGI Symbol;Acc:MGI:1928953]	0.412232	-1.27847	0.00122537425615	0.109921	yes	down
ENSMUSG00000004933	Matk	megakaryocyte-associated tyrosine kinase [Source:MGI Symbol;Acc:MGI:99259]	0.485329	-1.04296	0.00514263258603	0.242528	yes	down
ENSMUSG00000005045	Chd5	chromodomain helicase DNA binding protein 5 [Source:MGI Symbol;Acc:MGI:3036258]	0.476483	-1.0695	0.0150785762385	0.399777	yes	down
ENSMUSG00000006567	Atp7b	ATPase, Cu++ transporting, beta polypeptide [Source:MGI Symbol;Acc:MGI:103297]	0.35498	-1.49419	0.0259243298923	0.502959	yes	down
ENSMUSG00000007682	Dio2	deiodinase, iodothyronine, type II [Source:MGI Symbol;Acc:MGI:1338833]	3.79721	1.92494	5.32983950251E-5	0.0150814345319	yes	up
ENSMUSG00000008129	Brme1	break repair meiotic recombinase recruitment factor 1 [Source:MGI Symbol;Acc:MGI:1921916]	0.313622	-1.6729	0.00234000505385	0.164756	yes	down
ENSMUSG00000008193	Spib	Spi-B transcription factor (Spi-1/PU.1 related) [Source:MGI Symbol;Acc:MGI:892986]	0.263284	-1.92531	0.0218153336575	0.468717	yes	down
ENSMUSG00000008601	Rab25	RAB25, member RAS oncogene family [Source:MGI Symbol;Acc:MGI:1858203]	3.84607	1.94338	0.0477376036688	0.598523	yes	up
ENSMUSG00000009350	Mpo	myeloperoxidase [Source:MGI Symbol;Acc:MGI:97137]	0.0164625040393	-5.92467	2.23713686519E-5	0.00727116928742	yes	down
ENSMUSG00000009580	Odam	odontogenic, ameloblast asssociated [Source:MGI Symbol;Acc:MGI:1916842]	0.422415	-1.24327	0.0103296805358	0.350144	yes	down
ENSMUSG00000010476	Ebf3	early B cell factor 3 [Source:MGI Symbol;Acc:MGI:894289]	0.432395	-1.20958	0.0248239021057	0.489204	yes	down
ENSMUSG00000012350	Ehf	ets homologous factor [Source:MGI Symbol;Acc:MGI:1270840]	3.70676	1.89016	0.0197124529623	0.446704	yes	up
ENSMUSG00000014361	Mertk	MER proto-oncogene tyrosine kinase [Source:MGI Symbol;Acc:MGI:96965]	2.06371	1.04524	0.00185333110014	0.145473	yes	up
ENSMUSG00000015437	Gzmb	granzyme B [Source:MGI Symbol;Acc:MGI:109267]	4.32059	2.11123	1.98827484065E-5	0.00664735857478	yes	up
ENSMUSG00000015441	Gzmf	granzyme F [Source:MGI Symbol;Acc:MGI:109254]	3.56295	1.83307	0.000343490035353	0.0505031378449	yes	up
ENSMUSG00000017737	Mmp9	matrix metallopeptidase 9 [Source:MGI Symbol;Acc:MGI:97011]	0.472416	-1.08187	1.53198110492E-5	0.00560368795866	yes	down
ENSMUSG00000018459	Slc13a3	solute carrier family 13 (sodium-dependent dicarboxylate transporter), member 3 [Source:MGI Symbol;Acc:MGI:2149635]	2.23227	1.15851	0.0293723331297	0.517243	yes	up
ENSMUSG00000019102	Aldh3a1	aldehyde dehydrogenase family 3, subfamily A1 [Source:MGI Symbol;Acc:MGI:1353451]	3.73558	1.90133	0.00669149213622	0.283173	yes	up
ENSMUSG00000019326	Aoc3	amine oxidase, copper containing 3 [Source:MGI Symbol;Acc:MGI:1306797]	0.476065	-1.07077	0.00895736078897	0.326846	yes	down
ENSMUSG00000019359	Gdpd2	glycerophosphodiester phosphodiesterase domain containing 2 [Source:MGI Symbol;Acc:MGI:1918834]	2.04589	1.03273	0.0267351362688	0.507528	yes	up
ENSMUSG00000019817	Plagl1	pleiomorphic adenoma gene-like 1 [Source:MGI Symbol;Acc:MGI:1100874]	0.396618	-1.33418	0.0148540036714	0.399221	yes	down
ENSMUSG00000019966	Kitl	kit ligand [Source:MGI Symbol;Acc:MGI:96974]	2.16953	1.11739	0.000342506960072	0.0505031378449	yes	up
ENSMUSG00000020387	Jade2	jade family PHD finger 2 [Source:MGI Symbol;Acc:MGI:1924151]	2.12344	1.0864	2.54602802009E-9	4.77284777717E-6	yes	up
ENSMUSG00000020676	Ccl11	chemokine (C-C motif) ligand 11 [Source:MGI Symbol;Acc:MGI:103576]	0.260706	-1.9395	0.000131090322885	0.0280851653187	yes	down
ENSMUSG00000020712	Tcam1	testicular cell adhesion molecule 1 [Source:MGI Symbol;Acc:MGI:1923120]	0.356207	-1.48921	0.0117487124387	0.367419	yes	down
ENSMUSG00000020893	Per1	period circadian clock 1 [Source:MGI Symbol;Acc:MGI:1098283]	3.0081	1.58885	6.69267000002E-9	1.115221911E-5	yes	up
ENSMUSG00000021211	Akr1c12	aldo-keto reductase family 1, member C12 [Source:MGI Symbol;Acc:MGI:1351661]	3.27385	1.71099	0.0109860031683	0.358887	yes	up
ENSMUSG00000021213	Akr1c13	aldo-keto reductase family 1, member C13 [Source:MGI Symbol;Acc:MGI:1351662]	2.60808	1.38299	0.000368781680978	0.052683	yes	up
ENSMUSG00000021268	Meg3	maternally expressed 3 [Source:MGI Symbol;Acc:MGI:1202886]	0.328804	-1.6047	6.8018806163E-5	0.0175875523453	yes	down
ENSMUSG00000021322	Aoah	acyloxyacyl hydrolase [Source:MGI Symbol;Acc:MGI:1350928]	2.65843	1.41058	0.00391999176185	0.21071	yes	up
ENSMUSG00000021573	Tppp	tubulin polymerization promoting protein [Source:MGI Symbol;Acc:MGI:1920198]	3.58384	1.8415	0.0206336339835	0.457791	yes	up
ENSMUSG00000021676	Iqgap2	IQ motif containing GTPase activating protein 2 [Source:MGI Symbol;Acc:MGI:2449975]	0.474405	-1.07581	2.27875546115E-5	0.00727116928742	yes	down
ENSMUSG00000021822	Plau	plasminogen activator, urokinase [Source:MGI Symbol;Acc:MGI:97611]	0.42586	-1.23155	1.59368994943E-9	3.41436688166E-6	yes	down
ENSMUSG00000021903	Galnt15	polypeptide N-acetylgalactosaminyltransferase 15 [Source:MGI Symbol;Acc:MGI:1926004]	5.58701	2.48208	0.000238272520358	0.0415508486954	yes	up
ENSMUSG00000022032	Scara5	scavenger receptor class A, member 5 [Source:MGI Symbol;Acc:MGI:1918395]	5.64427	2.49679	0.0175402672486	0.432835	yes	up
ENSMUSG00000022053	Ebf2	early B cell factor 2 [Source:MGI Symbol;Acc:MGI:894332]	0.341384	-1.55053	0.0138041487234	0.386994	yes	down
ENSMUSG00000022057	Adamdec1	ADAM-like, decysin 1 [Source:MGI Symbol;Acc:MGI:1917650]	3.52405	1.81724	0.00322665914758	0.195912	yes	up
ENSMUSG00000022076	Klhl1	kelch-like 1 [Source:MGI Symbol;Acc:MGI:2136335]	0.0402374033037	-4.63532	0.0267691634761	1	yes	down
ENSMUSG00000022218	Tgm1	transglutaminase 1, K polypeptide [Source:MGI Symbol;Acc:MGI:98730]	0.422784	-1.24201	0.00184233731235	0.145473	yes	down
ENSMUSG00000022225	Cma1	chymase 1, mast cell [Source:MGI Symbol;Acc:MGI:96941]	3.72316	1.89653	0.0105698727051	0.351478	yes	up
ENSMUSG00000022226	Mcpt2	mast cell protease 2 [Source:MGI Symbol;Acc:MGI:96938]	13.354	3.7392	6.61939547486E-5	0.0175875523453	yes	up
ENSMUSG00000022296	Baalc	brain and acute leukemia, cytoplasmic [Source:MGI Symbol;Acc:MGI:1928704]	0.462046	-1.11389	0.00010351121512	0.0235205711084	yes	down
ENSMUSG00000022372	Sla	src-like adaptor [Source:MGI Symbol;Acc:MGI:104295]	2.04252	1.03035	0.000201313943531	0.0368183562334	yes	up
ENSMUSG00000022425	Enpp2	ectonucleotide pyrophosphatase/phosphodiesterase 2 [Source:MGI Symbol;Acc:MGI:1321390]	2.26033	1.17653	0.0417271113782	0.576226	yes	up
ENSMUSG00000022766	Serpind1	serine (or cysteine) peptidase inhibitor, clade D, member 1 [Source:MGI Symbol;Acc:MGI:96051]	0.240596	-2.05531	0.000269647169225	0.0454033155361	yes	down
ENSMUSG00000022768	Ccdc116	coiled-coil domain containing 116 [Source:MGI Symbol;Acc:MGI:1924122]	0.469718	-1.09013	0.0403148048815	0.568105	yes	down
ENSMUSG00000022871	Fetub	fetuin beta [Source:MGI Symbol;Acc:MGI:1890221]	2.9554	1.56335	0.0025766133993	0.171435	yes	up
ENSMUSG00000022894	Adamts5	a disintegrin-like and metallopeptidase (reprolysin type) with thrombospondin type 1 motif, 5 (aggrecanase-2) [Source:MGI Symbol;Acc:MGI:1346321]	0.416298	-1.26431	0.00652983078054	0.279738	yes	down
ENSMUSG00000022900	Ildr1	immunoglobulin-like domain containing receptor 1 [Source:MGI Symbol;Acc:MGI:2146574]	8.39842	3.07012	0.0402718413443	1	yes	up
ENSMUSG00000023484	Prph	peripherin [Source:MGI Symbol;Acc:MGI:97774]	0.152658	-2.71162	0.0056530445239	0.25705	yes	down
ENSMUSG00000024173	Tpsab1	tryptase alpha/beta 1 [Source:MGI Symbol;Acc:MGI:96943]	4.10043	2.03578	0.000284774295211	0.0464213054922	yes	up
ENSMUSG00000024451	Arap3	ArfGAP with RhoGAP domain, ankyrin repeat and PH domain 3 [Source:MGI Symbol;Acc:MGI:2147274]	0.380333	-1.39466	4.37285828825E-5	0.0126510338829	yes	down
ENSMUSG00000024680	Ms4a2	membrane-spanning 4-domains, subfamily A, member 2 [Source:MGI Symbol;Acc:MGI:95495]	5.56464	2.47629	0.0137174205241	1	yes	up
ENSMUSG00000024681	Ms4a3	membrane-spanning 4-domains, subfamily A, member 3 [Source:MGI Symbol;Acc:MGI:2158468]	0.0284646226246	-5.13469	3.48047567389E-5	0.0106523864656	yes	down
ENSMUSG00000024924	Vldlr	very low density lipoprotein receptor [Source:MGI Symbol;Acc:MGI:98935]	0.433949	-1.2044	0.00732433583802	0.296073	yes	down
ENSMUSG00000025165	Sectm1a	secreted and transmembrane 1A [Source:MGI Symbol;Acc:MGI:2384805]	3.33806	1.73901	0.00475562347246	0.233072	yes	up
ENSMUSG00000025279	Dnase1l3	deoxyribonuclease 1-like 3 [Source:MGI Symbol;Acc:MGI:1314633]	2.37285	1.24662	0.0208901884704	0.458697	yes	up
ENSMUSG00000025475	Adgra1	adhesion G protein-coupled receptor A1 [Source:MGI Symbol;Acc:MGI:1277167]	0.417008	-1.26185	0.00482836598248	0.234389	yes	down
ENSMUSG00000025746	Il6	interleukin 6 [Source:MGI Symbol;Acc:MGI:96559]	0.342301	-1.54666	0.00105249011326	0.0992716618146	yes	down
ENSMUSG00000026009	Icos	inducible T cell co-stimulator [Source:MGI Symbol;Acc:MGI:1858745]	2.82883	1.5002	0.0202130577919	0.453539	yes	up
ENSMUSG00000026117	Zap70	zeta-chain (TCR) associated protein kinase [Source:MGI Symbol;Acc:MGI:99613]	2.41309	1.27088	0.0346872744346	0.541316	yes	up
ENSMUSG00000026211	Obsl1	obscurin-like 1 [Source:MGI Symbol;Acc:MGI:2138628]	0.450212	-1.15132	0.0311166343189	0.527977	yes	down
ENSMUSG00000026285	Pdcd1	programmed cell death 1 [Source:MGI Symbol;Acc:MGI:104879]	2.96381	1.56745	0.0127708619268	0.377761	yes	up
ENSMUSG00000026344	Lypd1	Ly6/Plaur domain containing 1 [Source:MGI Symbol;Acc:MGI:1919835]	0.347345	-1.52556	0.0288715598994	0.516328	yes	down
ENSMUSG00000026579	F5	coagulation factor V [Source:MGI Symbol;Acc:MGI:88382]	2.19536	1.13446	0.0214231689136	0.462885	yes	up
ENSMUSG00000026768	Itga8	integrin alpha 8 [Source:MGI Symbol;Acc:MGI:109442]	3.30641	1.72526	0.00246545118542	0.169734	yes	up
ENSMUSG00000026829	Gbgt1	globoside alpha-1,3-N-acetylgalactosaminyltransferase 1 [Source:MGI Symbol;Acc:MGI:2449143]	2.31011	1.20796	0.0499858629687	0.607325	yes	up
ENSMUSG00000026885	Ttll11	tubulin tyrosine ligase-like family, member 11 [Source:MGI Symbol;Acc:MGI:1921660]	0.435435	-1.19947	0.0424386688184	0.578674	yes	down
ENSMUSG00000027217	Tspan18	tetraspanin 18 [Source:MGI Symbol;Acc:MGI:1917186]	0.461166	-1.11664	0.0172246427955	0.429814	yes	down
ENSMUSG00000027463	Slc52a3	solute carrier protein family 52, member 3 [Source:MGI Symbol;Acc:MGI:1916948]	0.487805	-1.03562	0.000148137392682	0.0291975870187	yes	down
ENSMUSG00000027737	Slc7a11	solute carrier family 7 (cationic amino acid transporter, y+ system), member 11 [Source:MGI Symbol;Acc:MGI:1347355]	2.92441	1.54814	7.36778711584E-6	0.0035643452702	yes	up
ENSMUSG00000027859	Ngf	nerve growth factor [Source:MGI Symbol;Acc:MGI:97321]	0.482593	-1.05112	0.0272979783487	0.513661	yes	down
ENSMUSG00000027966	Col11a1	collagen, type XI, alpha 1 [Source:MGI Symbol;Acc:MGI:88446]	0.407971	-1.29346	0.0132148041962	0.385964	yes	down
ENSMUSG00000027978	Prss12	protease, serine 12 neurotrypsin (motopsin) [Source:MGI Symbol;Acc:MGI:1100881]	0.448435	-1.15703	0.0119264352065	0.368785	yes	down
ENSMUSG00000028023	Pitx2	paired-like homeodomain transcription factor 2 [Source:MGI Symbol;Acc:MGI:109340]	0.101267	-3.30376	0.0101213494641	1	yes	down
ENSMUSG00000028238	Atp6v0d2	ATPase, H+ transporting, lysosomal V0 subunit D2 [Source:MGI Symbol;Acc:MGI:1924415]	0.487173	-1.03749	0.00829782214324	0.315766	yes	down
ENSMUSG00000028459	Cd72	CD72 antigen [Source:MGI Symbol;Acc:MGI:88345]	2.18345	1.12661	0.000738866173827	0.0833141053299	yes	up
ENSMUSG00000028464	Tpm2	tropomyosin 2, beta [Source:MGI Symbol;Acc:MGI:98810]	0.49218	-1.02274	0.00826825524316	0.315766	yes	down
ENSMUSG00000028989	Angptl7	angiopoietin-like 7 [Source:MGI Symbol;Acc:MGI:3605801]	13.7923	3.78579	0.00469200477444	0.230708	yes	up
ENSMUSG00000029663	Gngt1	guanine nucleotide binding protein (G protein), gamma transducing activity polypeptide 1 [Source:MGI Symbol;Acc:MGI:109165]	0.18231	-2.45554	0.0384560573303	1	yes	down
ENSMUSG00000029664	Tfpi2	tissue factor pathway inhibitor 2 [Source:MGI Symbol;Acc:MGI:108543]	0.426053	-1.23089	0.00168596824576	0.139693	yes	down
ENSMUSG00000029675	Eln	elastin [Source:MGI Symbol;Acc:MGI:95317]	2.12613	1.08823	0.000677714539683	0.0806641662828	yes	up
ENSMUSG00000029859	Epha1	Eph receptor A1 [Source:MGI Symbol;Acc:MGI:107381]	2.13191	1.09215	0.00019680798225	0.0367295607463	yes	up
ENSMUSG00000030149	Klrk1	killer cell lectin-like receptor subfamily K, member 1 [Source:MGI Symbol;Acc:MGI:1196250]	2.37706	1.24918	0.0329819907015	0.533857	yes	up
ENSMUSG00000030156	Cd69	CD69 antigen [Source:MGI Symbol;Acc:MGI:88343]	2.28181	1.19018	0.0190676076585	0.443083	yes	up
ENSMUSG00000030167	Klrc1	killer cell lectin-like receptor subfamily C, member 1 [Source:MGI Symbol;Acc:MGI:1336161]	2.41144	1.26989	0.0481998653972	0.598929	yes	up
ENSMUSG00000030218	Mgp	matrix Gla protein [Source:MGI Symbol;Acc:MGI:96976]	3.87551	1.95438	2.01808636074E-8	3.02652411519E-5	yes	up
ENSMUSG00000030222	Rerg	RAS-like, estrogen-regulated, growth-inhibitor [Source:MGI Symbol;Acc:MGI:2665139]	2.11571	1.08114	0.000120927689605	0.0266699	yes	up
ENSMUSG00000030228	Pik3c2g	phosphatidylinositol-4-phosphate 3-kinase catalytic subunit type 2 gamma [Source:MGI Symbol;Acc:MGI:1203730]	0.466922	-1.09875	0.0429166812305	0.580382	yes	down
ENSMUSG00000030336	Cd27	CD27 antigen [Source:MGI Symbol;Acc:MGI:88326]	2.93416	1.55295	0.0389259	0.56186	yes	up
ENSMUSG00000031026	Trim66	tripartite motif-containing 66 [Source:MGI Symbol;Acc:MGI:2152406]	0.25452	-1.97415	0.000323915425289	0.0489846656145	yes	down
ENSMUSG00000031379	Pir	pirin [Source:MGI Symbol;Acc:MGI:1916906]	0.468914	-1.0926	0.0471987447965	0.595127	yes	down
ENSMUSG00000031431	Tsc22d3	TSC22 domain family, member 3 [Source:MGI Symbol;Acc:MGI:1196284]	2.7881	1.47928	4.19232047874E-10	1.25744460439E-6	yes	up
ENSMUSG00000031443	F7	coagulation factor VII [Source:MGI Symbol;Acc:MGI:109325]	0.323935	-1.62622	0.00229945845639	0.164214	yes	down
ENSMUSG00000031963	Bmper	BMP-binding endothelial regulator [Source:MGI Symbol;Acc:MGI:1920480]	0.301447	-1.73002	0.00115396283303	0.106827	yes	down
ENSMUSG00000032076	Cadm1	cell adhesion molecule 1 [Source:MGI Symbol;Acc:MGI:1889272]	2.07902	1.0559	0.000730148650193	0.0829548432345	yes	up
ENSMUSG00000032091	Tmprss4	transmembrane protease, serine 4 [Source:MGI Symbol;Acc:MGI:2384877]	7.58424	2.92301	0.0216489389699	1	yes	up
ENSMUSG00000032094	Cd3d	CD3 antigen, delta polypeptide [Source:MGI Symbol;Acc:MGI:88331]	2.62165	1.39047	0.0367723394772	0.548872	yes	up
ENSMUSG00000032179	Bmp5	bone morphogenetic protein 5 [Source:MGI Symbol;Acc:MGI:88181]	0.0604292560548	-4.04861	0.0106873	1	yes	down
ENSMUSG00000032313	Tmem266	transmembrane protein 266 [Source:MGI Symbol;Acc:MGI:2142980]	0.403252	-1.31025	0.00767703	0.303355	yes	down
ENSMUSG00000032372	Plscr2	phospholipid scramblase 2 [Source:MGI Symbol;Acc:MGI:1270860]	2.36871	1.2441	0.00152839539579	0.130235	yes	up
ENSMUSG00000032419	Tbx18	T-box18 [Source:MGI Symbol;Acc:MGI:1923615]	0.499717	-1.00082	0.0239846362838	0.481324	yes	down
ENSMUSG00000032528	Vipr1	vasoactive intestinal peptide receptor 1 [Source:MGI Symbol;Acc:MGI:109272]	4.81085	2.26629	0.00258347684008	0.171435	yes	up
ENSMUSG00000032652	Crebl2	cAMP responsive element binding protein-like 2 [Source:MGI Symbol;Acc:MGI:1889385]	2.30009	1.20169	6.99539219565E-6	0.0034969965586	yes	up
ENSMUSG00000032717	Mdfi	MyoD family inhibitor [Source:MGI Symbol;Acc:MGI:107687]	0.41679	-1.26261	0.000326629763383	0.0489846656145	yes	down
ENSMUSG00000032908	Sgpp2	sphingosine-1-phosphate phosphatase 2 [Source:MGI Symbol;Acc:MGI:3589109]	0.300222	-1.7359	0.0360788251283	1	yes	down
ENSMUSG00000033268	Duox1	dual oxidase 1 [Source:MGI Symbol;Acc:MGI:2139422]	0.235156	-2.08831	0.00308952121453	0.19218	yes	down
ENSMUSG00000033544	Angptl1	angiopoietin-like 1 [Source:MGI Symbol;Acc:MGI:1919963]	0.160222	-2.64185	0.00324489136673	0.196224	yes	down
ENSMUSG00000033825	Tpsb2	tryptase beta 2 [Source:MGI Symbol;Acc:MGI:96942]	3.8197	1.93346	0.00299322460221	0.189407	yes	up
ENSMUSG00000033943	Mga	MAX gene associated [Source:MGI Symbol;Acc:MGI:1352483]	2.01136	1.00817	0.0031011236898	0.19218	yes	up
ENSMUSG00000034324	Tmem132c	transmembrane protein 132C [Source:MGI Symbol;Acc:MGI:2443061]	3.13535	1.64863	0.0365496778213	0.548872	yes	up
ENSMUSG00000034614	Pik3ip1	phosphoinositide-3-kinase interacting protein 1 [Source:MGI Symbol;Acc:MGI:1917016]	2.03976	1.0284	0.000123372596934	0.0268147657422	yes	up
ENSMUSG00000035165	Kcne3	potassium voltage-gated channel, Isk-related subfamily, gene 3 [Source:MGI Symbol;Acc:MGI:1891124]	0.424463	-1.23629	0.00105078904541	0.0992716618146	yes	down
ENSMUSG00000035448	Ccr3	chemokine (C-C motif) receptor 3 [Source:MGI Symbol;Acc:MGI:104616]	0.344508	-1.53739	0.00285265316887	0.182826	yes	down
ENSMUSG00000035557	Krt17	keratin 17 [Source:MGI Symbol;Acc:MGI:96691]	0.34103	-1.55203	0.0106403167657	0.352153	yes	down
ENSMUSG00000035699	Slc51a	solute carrier family 51, alpha subunit [Source:MGI Symbol;Acc:MGI:2146634]	0.147256	-2.7636	0.0255041341781	1	yes	down
ENSMUSG00000035934	Pknox2	Pbx/knotted 1 homeobox 2 [Source:MGI Symbol;Acc:MGI:2445415]	0.226736	-2.14091	0.00734748748461	0.29621	yes	down
ENSMUSG00000036185	Sapcd1	suppressor APC domain containing 1 [Source:MGI Symbol;Acc:MGI:2388100]	0.218763	-2.19256	0.0143093123751	1	yes	down
ENSMUSG00000036242	Armh4	armadillo-like helical domain containing 4 [Source:MGI Symbol;Acc:MGI:1914669]	0.475711	-1.07184	0.0302190689507	0.523196	yes	down
ENSMUSG00000036377	Cracd	capping protein inhibiting regulator of actin [Source:MGI Symbol;Acc:MGI:2444817]	0.261002	-1.93787	0.0488043	1	yes	down
ENSMUSG00000036381	P2ry14	purinergic receptor P2Y, G-protein coupled, 14 [Source:MGI Symbol;Acc:MGI:2155705]	2.21556	1.14767	0.00946278625981	0.337086	yes	up
ENSMUSG00000036856	Wnt4	wingless-type MMTV integration site family, member 4 [Source:MGI Symbol;Acc:MGI:98957]	2.87648	1.5243	0.0191154763113	0.443083	yes	up
ENSMUSG00000037108	Zcwpw1	zinc finger, CW type with PWWP domain 1 [Source:MGI Symbol;Acc:MGI:2685899]	0.229674	-2.12234	0.0481367675722	0.598929	yes	down
ENSMUSG00000037202	Prf1	perforin 1 (pore forming protein) [Source:MGI Symbol;Acc:MGI:97551]	3.16833	1.66372	0.000849089731669	0.0884291576794	yes	up
ENSMUSG00000037279	Ovol2	ovo like zinc finger 2 [Source:MGI Symbol;Acc:MGI:1338039]	16.3371	4.03008	0.0012908785772	1	yes	up
ENSMUSG00000037362	Ccn3	cellular communication network factor 3 [Source:MGI Symbol;Acc:MGI:109185]	0.171153	-2.54664	1.45739038963E-6	0.00115034124596	yes	down
ENSMUSG00000037477	Tbx10	T-box 10 [Source:MGI Symbol;Acc:MGI:1261436]	0.0551986221529	-4.17922	0.0120834736367	1	yes	down
ENSMUSG00000037681	Esyt3	extended synaptotagmin-like protein 3 [Source:MGI Symbol;Acc:MGI:1098699]	2.41306	1.27087	0.00185507128151	0.145473	yes	up
ENSMUSG00000037709	Fam13a	family with sequence similarity 13, member A [Source:MGI Symbol;Acc:MGI:1889842]	3.72669	1.8979	0.00439160067805	0.221291	yes	up
ENSMUSG00000037994	Slc9b2	solute carrier family 9, subfamily B (NHA2, cation proton antiporter 2), member 2 [Source:MGI Symbol;Acc:MGI:2140077]	0.496999	-1.00869	0.00350408859684	0.202899	yes	down
ENSMUSG00000038119	Cdon	cell adhesion molecule-related/down-regulated by oncogenes [Source:MGI Symbol;Acc:MGI:1926387]	2.36266	1.24041	5.31248830775E-17	7.96713871514E-13	yes	up
ENSMUSG00000038415	Foxq1	forkhead box Q1 [Source:MGI Symbol;Acc:MGI:1298228]	3.11418	1.63885	0.0312541879586	0.529028	yes	up
ENSMUSG00000038600	Atp6v0a4	ATPase, H+ transporting, lysosomal V0 subunit A4 [Source:MGI Symbol;Acc:MGI:2153480]	3.39573	1.76372	0.0386057478512	0.558861	yes	up
ENSMUSG00000038980	Rbbp8nl	RBBP8 N-terminal like [Source:MGI Symbol;Acc:MGI:3606212]	29.3112	4.87338	0.0207114	1	yes	up
ENSMUSG00000039313	Minar1	membrane integral NOTCH2 associated receptor 1 [Source:MGI Symbol;Acc:MGI:2667167]	4.64298	2.21505	0.0488079984544	1	yes	up
ENSMUSG00000039329	Tex19.1	testis expressed gene 19.1 [Source:MGI Symbol;Acc:MGI:1920929]	0.156906	-2.67203	0.0168608641121	1	yes	down
ENSMUSG00000039542	Ncam1	neural cell adhesion molecule 1 [Source:MGI Symbol;Acc:MGI:97281]	0.424099	-1.23753	0.0183852321759	0.437693	yes	down
ENSMUSG00000039899	Fgl2	fibrinogen-like protein 2 [Source:MGI Symbol;Acc:MGI:103266]	2.17458	1.12074	0.00401581063299	0.213564	yes	up
ENSMUSG00000039903	Eva1c	eva-1 homolog C (C. elegans) [Source:MGI Symbol;Acc:MGI:1918217]	2.06233	1.04428	0.00103536834881	0.0992716618146	yes	up
ENSMUSG00000039956	Mrap	melanocortin 2 receptor accessory protein [Source:MGI Symbol;Acc:MGI:1924287]	7.88308	2.97876	0.0388549134235	1	yes	up
ENSMUSG00000040170	Fmo2	flavin containing monooxygenase 2 [Source:MGI Symbol;Acc:MGI:1916776]	4.27829	2.09703	0.0018285966275	0.145473	yes	up
ENSMUSG00000040284	Gzmg	granzyme G [Source:MGI Symbol;Acc:MGI:109253]	5.6407	2.49587	0.000258701382804	0.044088	yes	up
ENSMUSG00000040809	Chil3	chitinase-like 3 [Source:MGI Symbol;Acc:MGI:1330860]	0.341036	-1.552	0.0128608770817	0.379674	yes	down
ENSMUSG00000041323	Ak7	adenylate kinase 7 [Source:MGI Symbol;Acc:MGI:1926051]	0.227086	-2.13869	0.00345433837517	0.202522	yes	down
ENSMUSG00000041688	Amot	angiomotin [Source:MGI Symbol;Acc:MGI:108440]	2.00118	1.00085	0.00188182116325	0.145473	yes	up
ENSMUSG00000042268	Slc26a9	solute carrier family 26, member 9 [Source:MGI Symbol;Acc:MGI:2444594]	0.375042	-1.41488	0.0398626315159	0.568105	yes	down
ENSMUSG00000043639	Rbm20	RNA binding motif protein 20 [Source:MGI Symbol;Acc:MGI:1920963]	0.179682	-2.47648	0.0474242700989	1	yes	down
ENSMUSG00000044338	Aplnr	apelin receptor [Source:MGI Symbol;Acc:MGI:1346086]	0.355323	-1.4928	0.000536889848729	0.0659978447655	yes	down
ENSMUSG00000044576	Garem2	GRB2 associated regulator of MAPK1 subtype 2 [Source:MGI Symbol;Acc:MGI:2685290]	0.324632	-1.62312	0.0246926914832	0.488544	yes	down
ENSMUSG00000044583	Tlr7	toll-like receptor 7 [Source:MGI Symbol;Acc:MGI:2176882]	2.11065	1.07769	0.00672199286932	0.283173	yes	up
ENSMUSG00000044708	Kcnj10	potassium inwardly-rectifying channel, subfamily J, member 10 [Source:MGI Symbol;Acc:MGI:1194504]	2.13072	1.09134	0.0287747	0.516328	yes	up
ENSMUSG00000045573	Penk	preproenkephalin [Source:MGI Symbol;Acc:MGI:104629]	2.27863	1.18817	0.0278972583532	0.516328	yes	up
ENSMUSG00000046006	Gapt	Grb2-binding adaptor, transmembrane [Source:MGI Symbol;Acc:MGI:3608341]	0.292236	-1.77479	0.0175388275736	0.432835	yes	down
ENSMUSG00000046031	Calhm6	calcium homeostasis modulator family member 6 [Source:MGI Symbol;Acc:MGI:2443082]	3.27142	1.70992	0.0147261736794	0.398975	yes	up
ENSMUSG00000046561	Arsj	arylsulfatase J [Source:MGI Symbol;Acc:MGI:2443513]	0.280927	-1.83173	0.0282509149052	1	yes	down
ENSMUSG00000046610	Oacyl	O-acyltransferase like [Source:MGI Symbol;Acc:MGI:2442915]	0.161973	-2.62618	0.00566249244865	0.25705	yes	down
ENSMUSG00000047040	Prr15l	proline rich 15-like [Source:MGI Symbol;Acc:MGI:2387599]	6.69995	2.74415	0.0491261131586	1	yes	up
ENSMUSG00000047222	Rnase2a	ribonuclease, RNase A family, 2A (liver, eosinophil-derived neurotoxin) [Source:MGI Symbol;Acc:MGI:1890465]	0.242589	-2.04341	0.0186522	1	yes	down
ENSMUSG00000047370	Gm7367	predicted pseudogene 7367 [Source:MGI Symbol;Acc:MGI:3646404]	0.0316697418279	-4.98075	0.00910879479046	1	yes	down
ENSMUSG00000047420	Fam180a	family with sequence similarity 180, member A [Source:MGI Symbol;Acc:MGI:3039626]	10.9596	3.45413	0.0122970260015	1	yes	up
ENSMUSG00000047996	Prrg1	proline rich Gla (G-carboxyglutamic acid) 1 [Source:MGI Symbol;Acc:MGI:1917364]	0.485172	-1.04343	0.0365794	0.548872	yes	down
ENSMUSG00000048373	Fgfbp1	fibroblast growth factor binding protein 1 [Source:MGI Symbol;Acc:MGI:1096350]	2.27548	1.18617	0.00060743797319	0.0734657039027	yes	up
ENSMUSG00000048387	Osr1	odd-skipped related transcription factor 1 [Source:MGI Symbol;Acc:MGI:1344424]	2.00276	1.00199	0.00355514930552	0.204826	yes	up
ENSMUSG00000048482	Bdnf	brain derived neurotrophic factor [Source:MGI Symbol;Acc:MGI:88145]	2.21489	1.14723	1.99460649373E-5	0.00664735857478	yes	up
ENSMUSG00000048534	Jaml	junction adhesion molecule like [Source:MGI Symbol;Acc:MGI:2685484]	2.01997	1.01433	0.00505307827572	0.239057	yes	up
ENSMUSG00000048572	Tmem252	transmembrane protein 252 [Source:MGI Symbol;Acc:MGI:3583948]	2.18359	1.1267	0.0275305031585	0.516087	yes	up
ENSMUSG00000048706	Lurap1l	leucine rich adaptor protein 1-like [Source:MGI Symbol;Acc:MGI:106510]	2.58905	1.37242	0.0104109585188	0.350379	yes	up
ENSMUSG00000048988	Elfn1	leucine rich repeat and fibronectin type III, extracellular 1 [Source:MGI Symbol;Acc:MGI:2442479]	0.204581	-2.28926	0.0396617153793	1	yes	down
ENSMUSG00000049493	Pls1	plastin 1 (I-isoform) [Source:MGI Symbol;Acc:MGI:104809]	0.469431	-1.09101	0.0310744326629	0.527977	yes	down
ENSMUSG00000049538	Adamts16	a disintegrin-like and metallopeptidase (reprolysin type) with thrombospondin type 1 motif, 16 [Source:MGI Symbol;Acc:MGI:2429637]	0.28337	-1.81924	0.00481169619547	0.234389	yes	down
ENSMUSG00000049699	Ucn2	urocortin 2 [Source:MGI Symbol;Acc:MGI:2176375]	0.446371	-1.16369	0.00847612913972	0.318588	yes	down
ENSMUSG00000049811	Fam161a	family with sequence similarity 161, member A [Source:MGI Symbol;Acc:MGI:1921123]	0.395465	-1.33838	0.0149148746004	0.399777	yes	down
ENSMUSG00000049892	Rasd1	RAS, dexamethasone-induced 1 [Source:MGI Symbol;Acc:MGI:1270848]	2.19374	1.13339	0.0173651312233	0.432567	yes	up
ENSMUSG00000050368	Hoxd10	homeobox D10 [Source:MGI Symbol;Acc:MGI:96202]	5.69121	2.50874	0.0137413130769	1	yes	up
ENSMUSG00000050439	Enthd1	ENTH domain containing 1 [Source:MGI Symbol;Acc:MGI:2686088]	0.374992	-1.41507	0.00956309104306	0.338249	yes	down
ENSMUSG00000051111	Sv2c	synaptic vesicle glycoprotein 2c [Source:MGI Symbol;Acc:MGI:1922459]	2.26094	1.17692	0.0343304086232	0.540245	yes	up
ENSMUSG00000051279	Gdf6	growth differentiation factor 6 [Source:MGI Symbol;Acc:MGI:95689]	2.11441	1.08026	0.0183847999662	0.437693	yes	up
ENSMUSG00000051985	Igfn1	immunoglobulin-like and fibronectin type III domain containing 1 [Source:MGI Symbol;Acc:MGI:3045352]	0.21136	-2.24223	0.0346203803476	0.541316	yes	down
ENSMUSG00000052430	Bmpr1b	bone morphogenetic protein receptor, type 1B [Source:MGI Symbol;Acc:MGI:107191]	0.448278	-1.15753	0.0348455662248	0.541417	yes	down
ENSMUSG00000052736	Klrc2	killer cell lectin-like receptor subfamily C, member 2 [Source:MGI Symbol;Acc:MGI:1336162]	2.32418	1.21672	0.0410560977993	0.57423	yes	up
ENSMUSG00000052974	Cyp2f2	cytochrome P450, family 2, subfamily f, polypeptide 2 [Source:MGI Symbol;Acc:MGI:88608]	15.7221	3.97472	0.00751137585345	1	yes	up
ENSMUSG00000053093	Myh7	myosin, heavy polypeptide 7, cardiac muscle, beta [Source:MGI Symbol;Acc:MGI:2155600]	0.0183654490133	-5.76686	0.00126035283278	1	yes	down
ENSMUSG00000053101	Gpr141	G protein-coupled receptor 141 [Source:MGI Symbol;Acc:MGI:2672983]	2.02746	1.01968	0.00349159699781	0.202899	yes	up
ENSMUSG00000053552	Ebf4	early B cell factor 4 [Source:MGI Symbol;Acc:MGI:2385972]	3.19683	1.67664	0.00119599333032	0.109921	yes	up
ENSMUSG00000053647	Gper1	G protein-coupled estrogen receptor 1 [Source:MGI Symbol;Acc:MGI:1924104]	4.93442	2.30288	0.000845250825172	0.0884291576794	yes	up
ENSMUSG00000053930	Shisa6	shisa family member 6 [Source:MGI Symbol;Acc:MGI:2685725]	0.128404	-2.96123	0.0225617803749	1	yes	down
ENSMUSG00000053977	Cd8a	CD8 antigen, alpha chain [Source:MGI Symbol;Acc:MGI:88346]	2.84704	1.50946	0.0134814283247	0.386487	yes	up
ENSMUSG00000054072	Iigp1	interferon inducible GTPase 1 [Source:MGI Symbol;Acc:MGI:1926259]	2.96064	1.56591	0.0114376362824	0.363715	yes	up
ENSMUSG00000054626	Xlr	X-linked lymphocyte-regulated [Source:MGI Symbol;Acc:MGI:98976]	3.62226	1.85689	0.00251547606755	0.169734	yes	up
ENSMUSG00000054728	Phactr1	phosphatase and actin regulator 1 [Source:MGI Symbol;Acc:MGI:2659021]	2.77219	1.47102	0.000431244014896	0.0587942408309	yes	up
ENSMUSG00000054932	Afp	alpha fetoprotein [Source:MGI Symbol;Acc:MGI:87951]	0.169956	-2.55677	0.00197637778579	0.149696	yes	down
ENSMUSG00000054942	Miga1	mitoguardin 1 [Source:MGI Symbol;Acc:MGI:1924567]	2.34503	1.22961	1.69107373536E-7	0.000211341940077	yes	up
ENSMUSG00000054976	Nyap2	neuronal tyrosine-phophorylated phosphoinositide 3-kinase adaptor 2 [Source:MGI Symbol;Acc:MGI:2443135]	0.365993	-1.45011	0.0213873380243	0.462885	yes	down
ENSMUSG00000055093	Rps27a-ps3	ribosomal protein S27A, pseudogene 3 [Source:MGI Symbol;Acc:MGI:3645406]	19.065	4.25285	0.0121300853843	1	yes	up
ENSMUSG00000055134	9130017K11Rik	RIKEN cDNA 9130017K11 gene [Source:MGI Symbol;Acc:MGI:1926030]	0.452275	-1.14473	0.0306854354536	0.525931	yes	down
ENSMUSG00000055184	Fam72a	family with sequence similarity 72, member A [Source:MGI Symbol;Acc:MGI:1919669]	0.486022	-1.04091	0.00767866800234	0.303355	yes	down
ENSMUSG00000055368	Slc6a2	solute carrier family 6 (neurotransmitter transporter, noradrenalin), member 2 [Source:MGI Symbol;Acc:MGI:1270850]	6.9955	2.80643	0.00130850810707	1	yes	up
ENSMUSG00000056091	St3gal5	ST3 beta-galactoside alpha-2,3-sialyltransferase 5 [Source:MGI Symbol;Acc:MGI:1339963]	2.03996	1.02854	0.0250044148294	0.492114	yes	up
ENSMUSG00000056270	Prr9	proline rich 9 [Source:MGI Symbol;Acc:MGI:1925680]	2.69335	1.4294	0.0336717622232	0.539817	yes	up
ENSMUSG00000056457	Prl2c3	prolactin family 2, subfamily c, member 3 [Source:MGI Symbol;Acc:MGI:1341833]	4.53851	2.18222	0.0177468	0.432835	yes	up
ENSMUSG00000057596	Trim30d	tripartite motif-containing 30D [Source:MGI Symbol;Acc:MGI:3035181]	2.71808	1.44259	0.00764203023595	0.303355	yes	up
ENSMUSG00000057729	Prtn3	proteinase 3 [Source:MGI Symbol;Acc:MGI:893580]	0.18564	-2.42942	0.0104729334643	0.350422	yes	down
ENSMUSG00000058174	Gm5148	predicted gene 5148 [Source:MGI Symbol;Acc:MGI:3646006]	2.28756	1.19381	0.00694016235208	0.286389	yes	up
ENSMUSG00000058447	Gm26920	predicted gene, 26920 [Source:MGI Symbol;Acc:MGI:5504035]	49.8687	5.64006	0.00819442047818	1	yes	up
ENSMUSG00000058741	Prr19	proline rich 19 [Source:MGI Symbol;Acc:MGI:3648539]	0.102119	-3.29168	0.0366866426632	1	yes	down
ENSMUSG00000058952	Cfi	complement component factor i [Source:MGI Symbol;Acc:MGI:105937]	0.238428	-2.06837	0.00831023956317	0.315766	yes	down
ENSMUSG00000060459	Kng2	kininogen 2 [Source:MGI Symbol;Acc:MGI:3027157]	0.14126	-2.82357	0.00246941399012	0.169734	yes	down
ENSMUSG00000060470	Adgrg3	adhesion G protein-coupled receptor G3 [Source:MGI Symbol;Acc:MGI:1859670]	0.474368	-1.07592	8.93921987713E-5	0.0216228	yes	down
ENSMUSG00000061039	Or8b53	olfactory receptor family 8 subfamily B member 53 [Source:MGI Symbol;Acc:MGI:3030754]	2.15771	1.1095	0.00832347627255	0.315766	yes	up
ENSMUSG00000061048	Cdh3	cadherin 3 [Source:MGI Symbol;Acc:MGI:88356]	0.434304	-1.20322	0.0170846752751	0.427339	yes	down
ENSMUSG00000061080	Lsamp	limbic system-associated membrane protein [Source:MGI Symbol;Acc:MGI:1261760]	8.4656	3.08161	0.0219212566167	1	yes	up
ENSMUSG00000061100	Retnla	resistin like alpha [Source:MGI Symbol;Acc:MGI:1888504]	0.0648776348641	-3.94613	0.0380347317853	1	yes	down
ENSMUSG00000061531	Tmem236	transmembrane protein 236 [Source:MGI Symbol;Acc:MGI:1919309]	0.111037	-3.17089	0.0418715438625	1	yes	down
ENSMUSG00000062082	Cd200r4	CD200 receptor 4 [Source:MGI Symbol;Acc:MGI:3036289]	2.08523	1.06021	0.0350630057294	0.541417	yes	up
ENSMUSG00000062380	Tubb3	tubulin, beta 3 class III [Source:MGI Symbol;Acc:MGI:107813]	0.411113	-1.28239	0.0225549489292	0.470994	yes	down
ENSMUSG00000062545	Tlr12	toll-like receptor 12 [Source:MGI Symbol;Acc:MGI:3045221]	3.11308	1.63834	0.0010458613658	0.0992716618146	yes	up
ENSMUSG00000063142	Kcnma1	potassium large conductance calcium-activated channel, subfamily M, alpha member 1 [Source:MGI Symbol;Acc:MGI:99923]	0.267403	-1.90291	0.0208717654111	0.458697	yes	down
ENSMUSG00000063388	BC023105	cDNA sequence BC023105 [Source:MGI Symbol;Acc:MGI:2384767]	2.32998	1.22032	0.0237353377645	0.481324	yes	up
ENSMUSG00000063611	Gm10134	predicted gene 10134 [Source:MGI Symbol;Acc:MGI:3642322]	2.20879	1.14326	0.0227065	0.470994	yes	up
ENSMUSG00000063623	C230062I16Rik	RIKEN cDNA C230062I16 gene [Source:MGI Symbol;Acc:MGI:2442417]	0.126167	-2.98659	0.0255498881896	1	yes	down
ENSMUSG00000063851	Rnf183	ring finger protein 183 [Source:MGI Symbol;Acc:MGI:1923322]	0.474855	-1.07444	0.0311216651087	0.527977	yes	down
ENSMUSG00000063873	Slc24a3	solute carrier family 24 (sodium/potassium/calcium exchanger), member 3 [Source:MGI Symbol;Acc:MGI:2137513]	2.98719	1.57879	0.0175901	0.432835	yes	up
ENSMUSG00000064325	Hhip	Hedgehog-interacting protein [Source:MGI Symbol;Acc:MGI:1341847]	6.232	2.63969	2.27341251565E-11	1.13647891657E-7	yes	up
ENSMUSG00000066113	Adamtsl1	ADAMTS-like 1 [Source:MGI Symbol;Acc:MGI:1924989]	0.421858	-1.24517	0.0302816470023	0.523196	yes	down
ENSMUSG00000068099	Smim45	small integral membrane protein 45 [Source:MGI Symbol;Acc:MGI:1923755]	0.0888108	-3.49312	0.0264535541488	1	yes	down
ENSMUSG00000068200	Gm5931	predicted pseudogene 5931 [Source:MGI Symbol;Acc:MGI:3647036]	41.749	5.38367	0.00181807057122	1	yes	up
ENSMUSG00000068606	Gm4841	predicted gene 4841 [Source:MGI Symbol;Acc:MGI:3643814]	3.03528	1.60183	0.000874281534782	0.0896620169171	yes	up
ENSMUSG00000068696	Gpr88	G-protein coupled receptor 88 [Source:MGI Symbol;Acc:MGI:1927653]	0.0307333244015	-5.02405	0.00838061127909	1	yes	down
ENSMUSG00000069310	H3c3	H3 clustered histone 3 [Source:MGI Symbol;Acc:MGI:2448320]	0.0824860169431	-3.59971	0.0231629450194	1	yes	down
ENSMUSG00000069421	Or6c69b	olfactory receptor family 6 subfamily C member 69B [Source:MGI Symbol;Acc:MGI:3030644]	0.222971	-2.16507	0.00764120193731	0.303355	yes	down
ENSMUSG00000070547	Mrgprb1	MAS-related GPR, member B1 [Source:MGI Symbol;Acc:MGI:3033115]	4.69404	2.23083	0.0160391214602	0.414008	yes	up
ENSMUSG00000070604	Vsig10l	V-set and immunoglobulin domain containing 10 like [Source:MGI Symbol;Acc:MGI:1922940]	2.12251	1.08577	0.0282118834155	0.516328	yes	up
ENSMUSG00000070867	Trabd2b	TraB domain containing 2B [Source:MGI Symbol;Acc:MGI:3650152]	0.298184	-1.74573	0.00454549238996	0.225724	yes	down
ENSMUSG00000070873	Lilra5	leukocyte immunoglobulin-like receptor, subfamily A (with TM domain), member 5 [Source:MGI Symbol;Acc:MGI:3647196]	2.59423	1.37531	0.00860059800595	0.320374	yes	up
ENSMUSG00000070908	Gm13288	predicted gene 13288 [Source:MGI Symbol;Acc:MGI:3701985]	0.345504	-1.53323	0.0347667485137	1	yes	down
ENSMUSG00000070933	Speer4d	spermatogenesis associated glutamate (E)-rich protein 4D [Source:MGI Symbol;Acc:MGI:2668869]	5.58704	2.48209	0.0215146363152	1	yes	up
ENSMUSG00000071470	Ccnb1ip1	cyclin B1 interacting protein 1 [Source:MGI Symbol;Acc:MGI:2685134]	0.492601	-1.02151	0.0405170187664	0.569479	yes	down
ENSMUSG00000071691	Gm960	predicted gene 960 [Source:MGI Symbol;Acc:MGI:2685806]	0.169009	-2.56483	0.000833057255748	0.0884291576794	yes	down
ENSMUSG00000072595	4930503E14Rik	RIKEN cDNA 4930503E14 gene [Source:MGI Symbol;Acc:MGI:1922204]	26.1481	4.70864	0.000324919436578	1	yes	up
ENSMUSG00000073530	Pappa2	pappalysin 2 [Source:MGI Symbol;Acc:MGI:3051647]	0.10987	-3.18613	0.000210880468683	0.0376496951053	yes	down
ENSMUSG00000073555	Iigp1c	interferon inducible GTPase 1C [Source:MGI Symbol;Acc:MGI:3644953]	2.25227	1.17138	0.000848514975189	0.0884291576794	yes	up
ENSMUSG00000073821	8030451A03Rik	RIKEN cDNA 8030451A03 gene [Source:MGI Symbol;Acc:MGI:1915353]	0.480524	-1.05732	0.0290694565629	0.516328	yes	down
ENSMUSG00000074361	C5ar2	complement component 5a receptor 2 [Source:MGI Symbol;Acc:MGI:2442013]	0.461766	-1.11477	7.60084747867E-5	0.0190547693674	yes	down
ENSMUSG00000074676	Foxs1	forkhead box S1 [Source:MGI Symbol;Acc:MGI:95546]	0.465324	-1.10369	0.0293495184547	0.517243	yes	down
ENSMUSG00000074771	Ankef1	ankyrin repeat and EF-hand domain containing 1 [Source:MGI Symbol;Acc:MGI:2441685]	0.273359	-1.87113	0.0296330694707	1	yes	down
ENSMUSG00000075010	AW112010	expressed sequence AW112010 [Source:MGI Symbol;Acc:MGI:2147706]	2.73338	1.45069	0.0306297421233	0.525577	yes	up
ENSMUSG00000075224	Lrrc55	leucine rich repeat containing 55 [Source:MGI Symbol;Acc:MGI:2685197]	0.432731	-1.20846	0.00939297957878	0.335396	yes	down
ENSMUSG00000075707	Dio3	deiodinase, iodothyronine type III [Source:MGI Symbol;Acc:MGI:1306782]	0.369675	-1.43567	0.0178320144983	0.432835	yes	down
ENSMUSG00000076490	Trbc1	T cell receptor beta, constant region 1 [Source:MGI Symbol;Acc:MGI:4439726]	3.01937	1.59425	0.000974430634174	0.0966865172887	yes	up
ENSMUSG00000076613	Ighg2b	immunoglobulin heavy constant gamma 2B [Source:MGI Symbol;Acc:MGI:96445]	0.252461	-1.98587	0.0367328506478	0.548872	yes	down
ENSMUSG00000076614	Ighg1	immunoglobulin heavy constant gamma 1 (G1m marker) [Source:MGI Symbol;Acc:MGI:96446]	0.328606	-1.60557	0.0342713925925	0.540224	yes	down
ENSMUSG00000076752	Trgc2	T cell receptor gamma, constant 2 [Source:MGI Symbol;Acc:MGI:98626]	6.41812	2.68215	0.00328252174256	0.196912	yes	up
ENSMUSG00000076928	Trac	T cell receptor alpha constant [Source:MGI Symbol;Acc:MGI:4439838]	2.6647	1.41397	0.0140410303862	0.390738	yes	up
ENSMUSG00000078143	Gm17344	predicted gene, 17344 [Source:MGI Symbol;Acc:MGI:4936978]	3.26833	1.70855	0.0402259000712	0.568105	yes	up
ENSMUSG00000078653	Cntd1	cyclin N-terminal domain containing 1 [Source:MGI Symbol;Acc:MGI:1923965]	0.21594	-2.2113	0.00369332464896	0.207449	yes	down
ENSMUSG00000078673	Mup19	major urinary protein 19 [Source:MGI Symbol;Acc:MGI:3705235]	15.7409	3.97645	0.0321786807041	1	yes	up
ENSMUSG00000078688	Mup2	major urinary protein 2 [Source:MGI Symbol;Acc:MGI:97234]	20.8308	4.38064	0.0491350466876	1	yes	up
ENSMUSG00000078921	Tgtp2	T cell specific GTPase 2 [Source:MGI Symbol;Acc:MGI:3710083]	2.85147	1.51171	0.0451689	0.588473	yes	up
ENSMUSG00000078922	Tgtp1	T cell specific GTPase 1 [Source:MGI Symbol;Acc:MGI:98734]	2.90249	1.53729	0.0424455805641	0.578674	yes	up
ENSMUSG00000078952	Lncenc1	long non-coding RNA, embryonic stem cells expressed 1 [Source:MGI Symbol;Acc:MGI:3780541]	6.76394	2.75786	0.000837573177868	0.0884291576794	yes	up
ENSMUSG00000079008	Zfp1005	zinc finger protein 1005 [Source:MGI Symbol;Acc:MGI:3652002]	13.7788	3.78438	1.24739882229E-9	3.11787335631E-6	yes	up
ENSMUSG00000079009	Zfp1004	zinc finger protein 1004 [Source:MGI Symbol;Acc:MGI:3836251]	18.0577	4.17454	0.0106278655254	1	yes	up
ENSMUSG00000079186	Gzmc	granzyme C [Source:MGI Symbol;Acc:MGI:109256]	2.60935	1.38369	0.000198379303891	0.0367295607463	yes	up
ENSMUSG00000079259	Trim71	tripartite motif-containing 71 [Source:MGI Symbol;Acc:MGI:2685973]	0.173961	-2.52316	0.00189667789597	0.145869	yes	down
ENSMUSG00000079267	Gm5930	predicted gene 5930 [Source:MGI Symbol;Acc:MGI:3643645]	17.0023	4.08766	0.00014143936407	0.0289139429595	yes	up
ENSMUSG00000079298	Klrb1b	killer cell lectin-like receptor subfamily B member 1B [Source:MGI Symbol;Acc:MGI:107539]	2.79296	1.48179	0.00588442298111	0.260321	yes	up
ENSMUSG00000079343	C1s2	complement component 1, s subcomponent 2 [Source:MGI Symbol;Acc:MGI:3644269]	2.03573	1.02555	0.00399853194267	0.213402	yes	up
ENSMUSG00000081205	Gm5940	predicted gene 5940 [Source:MGI Symbol;Acc:MGI:3648847]	0.107629	-3.21586	0.0179665200827	1	yes	down
ENSMUSG00000082292	Gm12250	predicted gene 12250 [Source:MGI Symbol;Acc:MGI:3649299]	2.07375	1.05224	0.0247740417682	0.489076	yes	up
ENSMUSG00000084153	Gm12186	predicted gene 12186 [Source:MGI Symbol;Acc:MGI:3649200]	12.791	3.67706	0.0489875824593	1	yes	up
ENSMUSG00000085539	Gm15561	predicted gene 15561 [Source:MGI Symbol;Acc:MGI:3783010]	0.030529	-5.03367	0.00552447846516	1	yes	down
ENSMUSG00000085787	Gm13092	predicted gene 13092 [Source:MGI Symbol;Acc:MGI:3649661]	0.121618	-3.03958	0.00347057161634	0.202522	yes	down
ENSMUSG00000086395	A630014C17Rik	RIKEN cDNA A630014C17 gene [Source:MGI Symbol;Acc:MGI:3026989]	0.0794778243808	-3.6533	0.0425493047794	1	yes	down
ENSMUSG00000086451	4933431K23Rik	RIKEN cDNA 4933431K23 gene [Source:MGI Symbol;Acc:MGI:1921725]	0.075253	-3.73211	0.0422170623059	1	yes	down
ENSMUSG00000086644	Gm13470	predicted gene 13470 [Source:MGI Symbol;Acc:MGI:3649387]	3.36562	1.75087	0.0117446038852	0.367419	yes	up
ENSMUSG00000086905	Gm13716	predicted gene 13716 [Source:MGI Symbol;Acc:MGI:3650432]	0.252187	-1.98743	0.0111037901155	0.358887	yes	down
ENSMUSG00000087002	Gm16277	predicted gene 16277 [Source:MGI Symbol;Acc:MGI:3826543]	13.8972	3.79672	0.0473806	1	yes	up
ENSMUSG00000087684	1200007C13Rik	RIKEN cDNA 1200007C13 gene [Source:MGI Symbol;Acc:MGI:1921369]	0.409068	-1.28959	0.0155798766203	0.408481	yes	down
ENSMUSG00000089651	Gm16353	predicted gene 16353 [Source:MGI Symbol;Acc:MGI:3840136]	0.0794769	-3.65332	0.0430590480396	1	yes	down
ENSMUSG00000089901	Gm8113	predicted gene 8113 [Source:MGI Symbol;Acc:MGI:3648791]	0.48114	-1.05547	0.0319797	0.530912	yes	down
ENSMUSG00000090210	Itga10	integrin, alpha 10 [Source:MGI Symbol;Acc:MGI:2153482]	3.71386	1.89292	8.22337220467E-6	0.00364150766192	yes	up
ENSMUSG00000090634	Gm8126	predicted gene 8126 [Source:MGI Symbol;Acc:MGI:3646861]	17.8536	4.15814	0.0173357519472	1	yes	up
ENSMUSG00000090942	F830016B08Rik	RIKEN cDNA F830016B08 gene [Source:MGI Symbol;Acc:MGI:3588218]	2.99296	1.58157	6.88356957889E-6	0.0034969965586	yes	up
ENSMUSG00000090996	Gm20458	predicted gene 20458 [Source:MGI Symbol;Acc:MGI:5141923]	51.8882	5.69733	0.00951896750113	1	yes	up
ENSMUSG00000091412	Gm2895	predicted gene 2895 [Source:MGI Symbol;Acc:MGI:3781073]	0.397399	-1.33134	0.0360453304871	0.548182	yes	down
ENSMUSG00000091477	Gm5799	predicted gene 5799 [Source:MGI Symbol;Acc:MGI:3646715]	5.89506	2.55951	0.0457061048702	1	yes	up
ENSMUSG00000091698	Gm6526	predicted gene 6526 [Source:MGI Symbol;Acc:MGI:3648758]	5.57361	2.47861	0.00759137779121	1	yes	up
ENSMUSG00000091754	Gm3636	predicted gene 3636 [Source:MGI Symbol;Acc:MGI:3781812]	0.444084	-1.17109	0.00760409139131	0.303355	yes	down
ENSMUSG00000091971	Hspa1a	heat shock protein 1A [Source:MGI Symbol;Acc:MGI:96244]	2.28298	1.19092	0.0160040785126	0.413816	yes	up
ENSMUSG00000092035	Peg10	paternally expressed 10 [Source:MGI Symbol;Acc:MGI:2157785]	0.452967	-1.14252	0.0184529680428	0.437772	yes	down
ENSMUSG00000092395	Gm20463	predicted gene 20463 [Source:MGI Symbol;Acc:MGI:5141928]	29.0937	4.86263	0.0491921009045	1	yes	up
ENSMUSG00000092595	Gm20427	predicted gene 20427 [Source:MGI Symbol;Acc:MGI:5141892]	0.347255	-1.52593	0.0138674594349	0.388004	yes	down
ENSMUSG00000092627	D130058E05Rik	RIKEN cDNA D130058E05 gene [Source:MGI Symbol;Acc:MGI:2444614]	0.303582	-1.71984	0.0341263669459	1	yes	down
ENSMUSG00000093485	Gm20708	predicted gene 20708 [Source:MGI Symbol;Acc:MGI:5313155]	0.0209529059407	-5.57671	0.00947601382007	1	yes	down
ENSMUSG00000094335	Igkv1-117	immunoglobulin kappa variable 1-117 [Source:MGI Symbol;Acc:MGI:4439721]	0.0223536853885	-5.48334	0.00854914042057	1	yes	down
ENSMUSG00000094475	Gm11007	predicted gene 11007 [Source:MGI Symbol;Acc:MGI:3779223]	3.10337	1.63384	0.0116485257742	0.366233	yes	up
ENSMUSG00000094845	Tmem95	transmembrane protein 95 [Source:MGI Symbol;Acc:MGI:3779488]	0.442508	-1.17623	0.0293852595159	0.517243	yes	down
ENSMUSG00000094925	Gm5798	predicted gene 5798 [Source:MGI Symbol;Acc:MGI:3779524]	24.0282	4.58666	0.0264331584497	1	yes	up
ENSMUSG00000095079	Igha	immunoglobulin heavy constant alpha [Source:MGI Symbol;Acc:MGI:96444]	0.328995	-1.60386	0.0226985466289	0.470994	yes	down
ENSMUSG00000095180	Rhox5	reproductive homeobox 5 [Source:MGI Symbol;Acc:MGI:97538]	0.0994379390778	-3.33006	0.000102701875437	0.0235205711084	yes	down
ENSMUSG00000095366	G530011O06Riky	RIKEN cDNA G530011O06 gene y [Source:MGI Symbol;Acc:MGI:5434024]	8.14941	3.0267	0.00418044187748	1	yes	up
ENSMUSG00000096370	Gm21992	predicted gene 21992 [Source:MGI Symbol;Acc:MGI:5439461]	0.475098	-1.0737	0.00905696873769	0.328085	yes	down
ENSMUSG00000096878	Gm21083	predicted gene, 21083 [Source:MGI Symbol;Acc:MGI:5434438]	30.8392	4.94669	0.042966	1	yes	up
ENSMUSG00000097336	Fendrr	Foxf1 adjacent non-coding developmental regulatory RNA [Source:MGI Symbol;Acc:MGI:1916040]	0.459575	-1.12163	0.0180430547813	0.433641	yes	down
ENSMUSG00000097373	Gm26877	predicted gene, 26877 [Source:MGI Symbol;Acc:MGI:5477371]	0.223952	-2.15874	0.0266525972323	1	yes	down
ENSMUSG00000097451	Rian	RNA imprinted and accumulated in nucleus [Source:MGI Symbol;Acc:MGI:1922995]	0.459844	-1.12078	0.00429957944872	0.221291	yes	down
ENSMUSG00000097603	A430010J10Rik	RIKEN cDNA A430010J10 gene [Source:MGI Symbol;Acc:MGI:2442501]	11.4459	3.51675	0.00537010549403	1	yes	up
ENSMUSG00000097848	Gm807	predicted gene 807 [Source:MGI Symbol;Acc:MGI:2685653]	3.3383	1.73911	0.0139684529713	0.390102	yes	up
ENSMUSG00000098832	Kdm4dl	lysine (K)-specific demethylase 4D-like [Source:MGI Symbol;Acc:MGI:3644125]	2.2092	1.14352	6.7545266054E-5	0.0175875523453	yes	up
ENSMUSG00000099041	Gm28035	predicted gene, 28035 [Source:MGI Symbol;Acc:MGI:5547771]	2.52085	1.33391	0.0152327207096	0.400934	yes	up
ENSMUSG00000099241	Gvin-ps2	GTPase, very large interferon inducible, pseudogene 2 [Source:MGI Symbol;Acc:MGI:5011037]	2.30299	1.20351	0.000508703713094	0.0631747165827	yes	up
ENSMUSG00000099762	Gm21149	predicted gene, 21149 [Source:MGI Symbol;Acc:MGI:5434504]	18.6709	4.22272	0.00177322214141	1	yes	up
ENSMUSG00000101309	Gm29397	predicted gene 29397 [Source:MGI Symbol;Acc:MGI:5580103]	6.36666	2.67054	0.0229813	1	yes	up
ENSMUSG00000102644	Thap6	THAP domain containing 6 [Source:MGI Symbol;Acc:MGI:1922436]	56.7602	5.82681	0.00513859705793	1	yes	up
ENSMUSG00000102742	Pcdhga11	protocadherin gamma subfamily A, 11 [Source:MGI Symbol;Acc:MGI:1935228]	0.409038	-1.28969	0.00343974167125	0.202522	yes	down
ENSMUSG00000102828	Gm38182	predicted gene, 38182 [Source:MGI Symbol;Acc:MGI:5611410]	5.5806	2.48042	0.0475955398208	1	yes	up
ENSMUSG00000103653	Gstp-ps	glutathione S-transferase, pi, pseudogene [Source:MGI Symbol;Acc:MGI:3782108]	0.176152	-2.50511	0.0220755126334	1	yes	down
ENSMUSG00000103926	Gm37894	predicted gene, 37894 [Source:MGI Symbol;Acc:MGI:5611122]	0.0743542036134	-3.74944	0.0367939772275	1	yes	down
ENSMUSG00000103948	4930594C11Rik	RIKEN cDNA 4930594C11 gene [Source:MGI Symbol;Acc:MGI:1924883]	25.3623	4.66462	0.0247438032074	1	yes	up
ENSMUSG00000104443	4932442E05Rik	RIKEN cDNA 4932442E05 gene [Source:MGI Symbol;Acc:MGI:1921665]	0.298309	-1.74512	0.0149341254064	0.399777	yes	down
ENSMUSG00000105852	Gm42890	predicted gene 42890 [Source:MGI Symbol;Acc:MGI:5663027]	5.24241	2.39023	0.0143453996999	1	yes	up
ENSMUSG00000106019	Gm43672	predicted gene 43672 [Source:MGI Symbol;Acc:MGI:5663809]	2.27725	1.18729	0.0129064875107	0.380272	yes	up
ENSMUSG00000106262	Gm43375	predicted gene 43375 [Source:MGI Symbol;Acc:MGI:5663512]	0.357655	-1.48336	0.0312052641038	0.528797	yes	down
ENSMUSG00000106361	Gm35066	predicted gene, 35066 [Source:MGI Symbol;Acc:MGI:5594225]	0.114508	-3.12648	0.0373597921816	1	yes	down
ENSMUSG00000106535	Gm43031	predicted gene 43031 [Source:MGI Symbol;Acc:MGI:5663168]	0.407316	-1.29578	0.0262007971377	0.504249	yes	down
ENSMUSG00000106577	Gm31026	predicted gene, 31026 [Source:MGI Symbol;Acc:MGI:5590185]	7.15948	2.83986	0.0398395196478	1	yes	up
ENSMUSG00000106785	Gm42713	predicted gene 42713 [Source:MGI Symbol;Acc:MGI:5662850]	0.0228118881254	-5.45407	0.0216024765386	1	yes	down
ENSMUSG00000106968	C78283	expressed sequence C78283 [Source:MGI Symbol;Acc:MGI:2141303]	36.1141	5.17449	0.00776533998391	1	yes	up
ENSMUSG00000107176	Gm9794	predicted pseudogene 9794 [Source:MGI Symbol;Acc:MGI:3642653]	0.420866	-1.24857	0.00115041033145	0.106827	yes	down
ENSMUSG00000107292	Gm42733	predicted gene 42733 [Source:MGI Symbol;Acc:MGI:5662870]	0.206451	-2.27613	0.026872	1	yes	down
ENSMUSG00000107411	Gm19040	predicted gene, 19040 [Source:MGI Symbol;Acc:MGI:5011225]	0.0382138	-4.70976	0.0162527769837	1	yes	down
ENSMUSG00000107632	Gm44070	predicted gene, 44070 [Source:MGI Symbol;Acc:MGI:5690462]	0.470032	-1.08917	0.0122446356392	0.374265	yes	down
ENSMUSG00000107872	Gm44511	predicted gene 44511 [Source:MGI Symbol;Acc:MGI:5753087]	2.56132	1.35689	0.0361931547303	0.548227	yes	up
ENSMUSG00000108353	Gm45205	predicted gene 45205 [Source:MGI Symbol;Acc:MGI:5753781]	0.0603632666744	-4.05019	0.0194994195659	1	yes	down
ENSMUSG00000108521	Gm44639	predicted gene 44639 [Source:MGI Symbol;Acc:MGI:5753215]	0.38796	-1.36602	0.0401118338068	0.568105	yes	down
ENSMUSG00000109685	Gvin-ps1	GTPase, very large interferon inducible, pseudogene 1 [Source:MGI Symbol;Acc:MGI:1924950]	5.23027	2.38689	0.0167860392794	1	yes	up
ENSMUSG00000109904	Gm45819	predicted gene 45819 [Source:MGI Symbol;Acc:MGI:5804934]	3.3652	1.75069	0.00676193371303	0.283981	yes	up
ENSMUSG00000110388	Gm30329	predicted gene, 30329 [Source:MGI Symbol;Acc:MGI:5589488]	0.338642	-1.56217	0.0471033545746	0.594963	yes	down
ENSMUSG00000110580	D830024N08Rik	RIKEN cDNA D830024N08 gene [Source:MGI Symbol;Acc:MGI:2442966]	0.122458	-3.02964	0.0265980839591	1	yes	down
ENSMUSG00000111167	Gm39321	predicted gene, 39321 [Source:MGI Symbol;Acc:MGI:5622206]	0.188393	-2.40818	0.0382167239892	1	yes	down
ENSMUSG00000111345	Gm48562	predicted gene, 48562 [Source:MGI Symbol;Acc:MGI:6098119]	0.133484	-2.90526	0.0372006577012	1	yes	down
ENSMUSG00000111619	Gm48348	predicted gene, 48348 [Source:MGI Symbol;Acc:MGI:6097812]	0.457308	-1.12876	0.00170702312423	0.140443	yes	down
ENSMUSG00000112120	Gm32255	predicted gene, 32255 [Source:MGI Symbol;Acc:MGI:5591414]	0.422324	-1.24358	0.0456178435105	0.590277	yes	down
ENSMUSG00000112441	Gm48898	predicted gene, 48898 [Source:MGI Symbol;Acc:MGI:6098663]	4.19036	2.06707	0.00622630173566	0.270655	yes	up
ENSMUSG00000114102	Gm48048	predicted gene, 48048 [Source:MGI Symbol;Acc:MGI:6097366]	0.197189	-2.34235	0.0287148715627	0.516328	yes	down
ENSMUSG00000114554	5430425K12Rik	RIKEN cDNA 5430425K12 gene [Source:MGI Symbol;Acc:MGI:1918666]	0.358009	-1.48193	0.0337414277766	0.540043	yes	down
ENSMUSG00000114940	Gm21378	predicted gene, 21378 [Source:MGI Symbol;Acc:MGI:5434733]	0.0472458686258	-4.40367	0.0314377628494	1	yes	down
ENSMUSG00000114951	Gm20784	predicted gene, 20784 [Source:MGI Symbol;Acc:MGI:5434140]	4.01733	2.00624	0.0175398085057	1	yes	up
ENSMUSG00000115248	Gm49037	predicted gene, 49037 [Source:MGI Symbol;Acc:MGI:6118410]	0.0349217996649	-4.83973	0.00166374784392	1	yes	down
ENSMUSG00000115536	Gm32857	predicted gene, 32857 [Source:MGI Symbol;Acc:MGI:5592016]	11.6528	3.5426	8.22656449384E-5	0.0202252111007	yes	up
ENSMUSG00000116378	Gcat	glycine C-acetyltransferase (2-amino-3-ketobutyrate-coenzyme A ligase) [Source:MGI Symbol;Acc:MGI:1349389]	50.5407	5.65937	0.0341972021097	1	yes	up
ENSMUSG00000118219	Gm29695	predicted gene, 29695 [Source:MGI Symbol;Acc:MGI:5588854]	2.68326	1.42398	0.0309970456072	0.527706	yes	up
ENSMUSG00000118491	Gm44505	predicted readthrough transcript (NMD candidate), 44505 [Source:MGI Symbol;Acc:MGI:3845910]	0.0311524591264	-5.00451	0.00797988549936	1	yes	down
ENSMUSG00000118590	Gm15433	predicted pseudogene 15433 [Source:MGI Symbol;Acc:MGI:3705860]	2.63331	1.39688	0.00677904149675	0.283981	yes	up
ENSMUSG00000119584	Rn18s-rs5	18s RNA, related sequence 5 [Source:MGI Symbol;Acc:MGI:107222]	2.51387	1.32991	0.0374493620723	0.551395	yes	up
ENSMUSG00000120367	Gm57294	predicted gene, 57294 [Source:MGI Symbol;Acc:MGI:7338501]	3.26195	1.70574	0.00311819757452	0.192443	yes	up
ENSMUSG00000121171	Gm54112	predicted gene, 54112 [Source:MGI Symbol;Acc:MGI:6723249]	11.2693	3.49433	0.0484697312365	1	yes	up
ENSMUSG00000121409	-	novel transcript	14.6334	3.87119	0.000487390568366	1	yes	up
ENSMUSG00000121428	Mcpt-ps1	mast cell protease, pseudogene 1 [Source:NCBI gene (formerly Entrezgene);Acc:17223]	0.196696	-2.34596	0.0245932703986	1	yes	down
ENSMUSG00000121828	-	novel transcript	2.73383	1.45092	0.0114471878821	0.363715	yes	up
