# Supplementary material for: Electroacupuncture enhances anti-tumor immunity in TNBC by reducing NE release and blocking α2-AR-mediated NGF/Hippo signaling
Source: Chin Med. 2026 Jul 13;21:186. doi: 10.1186/s13020-026-01445-6 (PMC13361121; doi:10.1186/s13020-026-01445-6)
Supplement: Supplementary file 2 — Additional file 2 (XLSX 10 KB) [file 13020_2026_1445_MOESM2_ESM.xlsx]

## Sheet: Sheet1
Supplementary Table 2. Primer sequences.
Gene Name		Primer Sequence	Product Length
β-actin	F	GTGACGTTGACATCCGTAAAGA	22
β-actin	R	GCCGGACTCATCGTACTCC	19
Ccn1	F	GAACTGGCATCTCCACACGA	20
Ccn1	R	AGGACGCACTTCACAGATCC	20
Ccn2	F	GGGCCTCTTCTGCGATTTC	19
Ccn2	R	ATCCAGGCAAGTGCATTGGTA	21
Ankrd1	F	ATAAACGGACGGCACTCCAC	20
Ankrd1	R	CATCTGCGTTTCCTCCACGA	20
